# Supplementary material for: No Effect of Host Species on Phenoloxidase Activity in a Mycophagous Beetle
Source: PLoS One. 2015 Oct 29;10(10):e0141167. doi: 10.1371/journal.pone.0141167 (PMC4625955; doi:10.1371/journal.pone.0141167)
Supplement: S2 Table — (CSV) [file pone.0141167.s002.csv]

Id	date assayed	# of samples (dots)	mean grayscale 1	mean grayscale 2	mean grayscale 3	overall mean grayscale	overal mean RMPV	Status	origin of hemo	sex	species	date captured	location collected	Label	Data	Interpolated Melanization Index	Upper CI	Lower CI	RMPV entered	pronotum width	elytra length
CUM	20140721	2	56.719	-	-	56.719	198.281	on no. 2 filter paper	anal	M	FF	20140720	PER-295	RMPV 1	198.281	-1.3216388	-1.2329159	-1.4104371	198.281	4.157	7.09
CUT	20140721	2	43.378	50.779	-	47.0785	207.9215	on no. 2 filter paper	anal	M	FF	20140720	PER-930	RMPV 1	211.622	-1.0684712	-0.978065	-1.1564358	211.622	3.953	7.042
CUT	20140721	2	43.378	50.779	-	47.0785	207.9215	on no. 2 filter paper	anal	M	FF	20140720	PER-930	RMPV 2	204.221	-1.2080652	-1.1191044	-1.2961069	204.221	3.953	7.042
CUU	20140721	2	67.903	40.739	-	54.321	200.679	on no. 2 filter paper	anal	M	GA	20140720	PER-912	RMPV 1	187.097	-1.5394434	-1.4493634	-1.6309594	187.097	3.943	6.949
CUU	20140721	2	67.903	40.739	-	54.321	200.679	on no. 2 filter paper	anal	M	GA	20140720	PER-912	RMPV 2	214.261	-1.0191891	-0.9279239	-1.107388	214.261	3.943	6.949
CUV	20140721	2	62.943	35.825	-	49.384	205.616	on no. 2 filter paper	anal	M	FF	20140720	PER-930	RMPV 1	192.057	-1.4421895	-1.3529661	-1.5323229	192.057	3.738	6.461
CUV	20140721	2	62.943	35.825	-	49.384	205.616	on no. 2 filter paper	anal	M	FF	20140720	PER-930	RMPV 2	219.175	-0.9280887	-0.8347057	-1.017124	219.175	3.738	6.461
CUX	20140721	2	92.63	95.585	-	94.1075	160.8925	on no. 2 filter paper	anal	M	GT	20140720	DOL-04	RMPV 1	162.37	-2.0416865	-1.9436121	-2.142229	162.37	3.846	6.293
CUX	20140721	2	92.63	95.585	-	94.1075	160.8925	on no. 2 filter paper	anal	M	GT	20140720	DOL-04	RMPV 2	159.415	-2.1038454	-2.0046034	-2.20553	159.415	3.846	6.293
CUZ	20140721	2	17.991	0.166	-	9.0785	245.9215	on no. 2 filter paper	anal	M	FF	20140719	PER-189	RMPV 1	237.009	-0.6043136	-0.4971823	-0.7010517	237.009	3.643	6.517
CUZ	20140721	2	17.991	0.166	-	9.0785	245.9215	on no. 2 filter paper	anal	M	FF	20140719	PER-189	RMPV 2	254.834	-0.2904848	-0.1600022	-0.4020841	254.834	3.643	6.517
CVA	20140721	2	21.364	67.1	-	44.232	210.768	on no. 2 filter paper	anal	M	FF	20140719	PER-227	RMPV 1	233.636	-0.6647638	-0.5609798	-0.7594743	233.636	4.116	7.4
CVA	20140721	2	21.364	67.1	-	44.232	210.768	on no. 2 filter paper	anal	M	FF	20140719	PER-227	RMPV 2	187.9	-1.5236253	-1.4337082	-1.6149018	187.9	4.116	7.4
CVF	20140722	2	61.685	51.023	-	56.354	198.646	on no. 2 filter paper	anal	M	FF	20140722	PER-228	RMPV 1	193.315	-1.4176922	-1.3286253	-1.5075173	193.315	3.625	6.308
CVF	20140722	2	61.685	51.023	-	56.354	198.646	on no. 2 filter paper	anal	M	FF	20140722	PER-228	RMPV 2	203.977	-1.2127028	-1.1237669	-1.3007641	203.977	3.625	6.308
CVH	20140722	1	73.375	-	-	73.375	181.625	on no. 2 filter paper	anal	M	GA	20140722	PER-190	RMPV 1	181.625	-1.6480142	-1.5566072	-1.741303	181.625	4.112	6.715
CVK	20140722	3	78.441	91.266	97.862	89.18966667	165.8103333	on no. 2 filter paper	anal	M	GA	20140722	PER-242	RMPV 1	176.559	-1.7497787	-1.65686	-1.844874	176.559	4.348	7.618
CVK	20140722	3	78.441	91.266	97.862	89.18966667	165.8103333	on no. 2 filter paper	anal	M	GA	20140722	PER-242	RMPV 2	163.734	-2.0131605	-1.9156178	-2.1131725	163.734	4.348	7.618
CVK	20140722	3	78.441	91.266	97.862	89.18966667	165.8103333	on no. 2 filter paper	anal	M	GA	20140722	PER-242	RMPV 3	157.138	-2.1520846	-2.0519338	-2.254639	157.138	4.348	7.618
CVL	20140722	3	63.424	70.289	80.957	71.55666667	183.4433333	on no. 2 filter paper	anal	M	GA	20140722	PER-242	RMPV 1	191.576	-1.4515735	-1.3622837	-1.5418303	191.576	4.264	7.662
CVL	20140722	3	63.424	70.289	80.957	71.55666667	183.4433333	on no. 2 filter paper	anal	M	GA	20140722	PER-242	RMPV 2	184.711	-1.5866166	-1.4960024	-1.678878	184.711	4.264	7.662
CVL	20140722	3	63.424	70.289	80.957	71.55666667	183.4433333	on no. 2 filter paper	anal	M	GA	20140722	PER-242	RMPV 3	174.043	-1.8007839	-1.7070327	-1.8968171	174.043	4.264	7.662
CVM	20140722	3	83.974	69.871	66.209	73.35133333	181.6486667	on no. 2 filter paper	anal	M	FF	20140722	PER-235	RMPV 1	171.026	-1.8623635	-1.7675575	-1.9595462	171.026	3.986	7.067
CVM	20140722	3	83.974	69.871	66.209	73.35133333	181.6486667	on no. 2 filter paper	anal	M	FF	20140722	PER-235	RMPV 2	185.129	-1.5783334	-1.4878181	-1.6704613	185.129	3.986	7.067
CVM	20140722	3	83.974	69.871	66.209	73.35133333	181.6486667	on no. 2 filter paper	anal	M	FF	20140722	PER-235	RMPV 3	188.791	-1.5061069	-1.41636	-1.5971236	188.791	3.986	7.067
CVO	20140722	1	50.238	-	-	50.238	204.762	on no. 2 filter paper	anal	M	GA	20140722	PER-190	RMPV 1	204.762	-1.1977905	-1.1087693	-1.2857919	204.762	4.373	7.901
CVS	20140722	2	80.994	56.057	-	68.5255	186.4745	on no. 2 filter paper	anal	M	GA	20140722	PER-242	RMPV 1	174.006	-1.8015362	-1.7077726	-1.8975836	174.006	3.634	6.4
CVS	20140722	2	80.994	56.057	-	68.5255	186.4745	on no. 2 filter paper	anal	M	GA	20140722	PER-242	RMPV 2	198.943	-1.308912	-1.2201991	-1.3975983	198.943	3.634	6.4
CVT	20140722	3	49.774	54.464	47.711	50.64966667	204.3503333	on no. 2 filter paper	anal	M	FF	20140722	PER-189	RMPV 1	205.226	-1.1889869	-1.0999088	-1.2769581	205.226	3.751	6.54
CVT	20140722	3	49.774	54.464	47.711	50.64966667	204.3503333	on no. 2 filter paper	anal	M	FF	20140722	PER-189	RMPV 2	200.536	-1.2783573	-1.1896325	-1.3668022	200.536	3.751	6.54
CVT	20140722	3	49.774	54.464	47.711	50.64966667	204.3503333	on no. 2 filter paper	anal	M	FF	20140722	PER-189	RMPV 3	207.289	-1.1499462	-1.0605515	-1.2378303	207.289	3.751	6.54
CVU	20140722	2	61.716	79.639	-	70.6775	184.3225	on no. 2 filter paper	anal	M	GA	20140722	PER-931	RMPV 1	193.284	-1.4182951	-1.3292247	-1.5081275	193.284	4.295	7.849
CVU	20140722	2	61.716	79.639	-	70.6775	184.3225	on no. 2 filter paper	anal	M	GA	20140722	PER-931	RMPV 2	175.361	-1.7740265	-1.6807164	-1.8695658	175.361	4.295	7.849
CVV	20140722	3	40.963	46.229	31.65	39.614	215.386	on no. 2 filter paper	anal	M	GA	20140722	PER-242	RMPV 1	214.037	-1.0233624	-0.9321772	-1.1115358	214.037	4.008	7.205
CVV	20140722	3	40.963	46.229	31.65	39.614	215.386	on no. 2 filter paper	anal	M	GA	20140722	PER-242	RMPV 2	208.771	-1.1220001	-1.0323137	-1.209871	208.771	4.008	7.205
CVV	20140722	3	40.963	46.229	31.65	39.614	215.386	on no. 2 filter paper	anal	M	GA	20140722	PER-242	RMPV 3	223.35	-0.8513497	-0.7556153	-0.9415222	223.35	4.008	7.205
CVW	20140722	1	104.507	-	-	104.507	150.493	on no. 2 filter paper	anal	M	GT	20140722	PER-240	RMPV 1	150.493	-2.2946289	-2.1918209	-2.3996525	150.493	4.041	6.968
CVX	20140722	2	84	100.252	-	92.126	162.874	on no. 2 filter paper	anal	M	FF	20140722	PER-221	RMPV 1	171	-1.8628958	-1.7680811	-1.9600887	171	3.732	7.345
CVX	20140722	2	84	100.252	-	92.126	162.874	on no. 2 filter paper	anal	M	FF	20140722	PER-221	RMPV 2	154.748	-2.2030451	-2.101938	-2.3065019	154.748	3.732	7.345
CVY	20140722	3	59.338	67.436	36.221	54.33166667	200.6683333	on no. 2 filter paper	anal	M	GA	20140722	PER-242	RMPV 1	195.662	-1.3721683	-1.2833202	-1.4614675	195.662	4.067	7.35
CVY	20140722	3	59.338	67.436	36.221	54.33166667	200.6683333	on no. 2 filter paper	anal	M	GA	20140722	PER-242	RMPV 2	187.564	-1.5302407	-1.4402566	-1.6216167	187.564	4.067	7.35
CVY	20140722	3	59.338	67.436	36.221	54.33166667	200.6683333	on no. 2 filter paper	anal	M	GA	20140722	PER-242	RMPV 3	218.779	-0.9353983	-0.8422121	-1.0243466	218.779	4.067	7.35
CVZ	20140722	3	54.693	15.691	69.573	46.65233333	208.3476667	on no. 2 filter paper	anal	M	GA	20140722	PER-242	RMPV 1	200.307	-1.2827433	-1.1940234	-1.3712202	200.307	4.077	7.238
CVZ	20140722	3	54.693	15.691	69.573	46.65233333	208.3476667	on no. 2 filter paper	anal	M	GA	20140722	PER-242	RMPV 2	239.309	-0.5632945	-0.4536814	-0.6615647	239.309	4.077	7.238
CVZ	20140722	3	54.693	15.691	69.573	46.65233333	208.3476667	on no. 2 filter paper	anal	M	GA	20140722	PER-242	RMPV 3	185.427	-1.5724337	-1.4819872	-1.6644667	185.427	4.077	7.238
CWB	20140722	2	44.132	47.352	-	45.742	209.258	on no. 2 filter paper	anal	M	GT	20140722	PER-949	RMPV 1	210.868	-1.0825983	-0.9924033	-1.1705227	210.868	3.814	6.634
CWB	20140722	2	44.132	47.352	-	45.742	209.258	on no. 2 filter paper	anal	M	GT	20140722	PER-949	RMPV 2	207.648	-1.1431689	-1.0537084	-1.2310458	207.648	3.814	6.634
CWC	20140722	2	67.235	63.504	-	65.3695	189.6305	on no. 2 filter paper	anal	M	GT	20140722	PER-949	RMPV 1	187.765	-1.5262825	-1.4363389	-1.6175988	187.765	4.03	7.411
CWC	20140722	2	67.235	63.504	-	65.3695	189.6305	on no. 2 filter paper	anal	M	GT	20140722	PER-949	RMPV 2	191.496	-1.4531353	-1.3638343	-1.5434134	191.496	4.03	7.411
CWF	20140722	1	34.673	-	-	34.673	220.327	on no. 2 filter paper	anal	M	GT	20140722	PER-949	RMPV 1	220.327	-0.906854	-0.812874	-0.9961634	220.327	4.061	7.215
CWH	20140724	2	55.756	51.974	-	53.865	201.135	on no. 2 filter paper	anal	M	GT	20140724	PER-264	RMPV 1	199.244	-1.3031301	-1.2144196	-1.3917683	199.244	4.177	7.478
CWH	20140724	2	55.756	51.974	-	53.865	201.135	on no. 2 filter paper	anal	M	GT	20140724	PER-264	RMPV 2	203.026	-1.230801	-1.1419506	-1.3189495	203.026	4.177	7.478
CWM	20140724	2	64.817	75.106	-	69.9615	185.0385	on no. 2 filter paper	anal	M	GT	20140724	BTP-2	RMPV 1	190.183	-1.4788076	-1.3893044	-1.5694349	190.183	3.615	6.497
CWM	20140724	2	64.817	75.106	-	69.9615	185.0385	on no. 2 filter paper	anal	M	GT	20140724	BTP-2	RMPV 2	179.894	-1.6826485	-1.5907525	-1.7765397	179.894	3.615	6.497
CWN	20140724	2	62.479	65.628	-	64.0535	190.9465	on no. 2 filter paper	anal	M	GT	20140724	BTP-2	RMPV 1	192.521	-1.4331456	-1.3439834	-1.523164	192.521	4.125	7.341
CWN	20140724	2	62.479	65.628	-	64.0535	190.9465	on no. 2 filter paper	anal	M	GT	20140724	BTP-2	RMPV 2	189.372	-1.4947021	-1.4050608	-1.5855541	189.372	4.125	7.341
CWO	20140725	3	117.598	122.615	105.88	115.3643333	139.6356667	on no. 2 filter paper	anal	M	GA	20140724	PER-242	RMPV 1	137.402	-2.5837708	-2.4759245	-2.6931865	137.402	3.65	6.684
CWO	20140725	3	117.598	122.615	105.88	115.3643333	139.6356667	on no. 2 filter paper	anal	M	GA	20140724	PER-242	RMPV 2	132.385	-2.697781	-2.5881436	-2.8086724	132.385	3.65	6.684
CWO	20140725	3	117.598	122.615	105.88	115.3643333	139.6356667	on no. 2 filter paper	anal	M	GA	20140724	PER-242	RMPV 3	149.12	-2.3244216	-2.2210681	-2.4299386	149.12	3.65	6.684
CWS	20140724	1	14.834	-	-	14.834	240.166	on no. 2 filter paper	anal	M	GT	20140724	PER-949	RMPV 1	240.166	-0.5480521	-0.437472	-0.6469228	240.166	3.784	7.286
CWT	20140725	2	87.025	74.055	-	80.54	174.46	on no. 2 filter paper	anal	M	GA	20140724	BTP-1	RMPV 1	167.975	-1.9251128	-1.8291893	-2.0234754	167.975	3.568	6.527
CWT	20140725	2	87.025	74.055	-	80.54	174.46	on no. 2 filter paper	anal	M	GA	20140724	BTP-1	RMPV 2	180.945	-1.6616031	-1.5700076	-1.755126	180.945	3.568	6.527
CWU	20140724	2	11.544	85.241	-	48.3925	206.6075	on no. 2 filter paper	anal	M	GA	20140724	BTP-1	RMPV 1	243.456	-0.4897392	-0.3752443	-0.5910698	243.456	4.214	7.87
CWU	20140724	2	11.544	85.241	-	48.3925	206.6075	on no. 2 filter paper	anal	M	GA	20140724	BTP-1	RMPV 2	169.759	-1.8883625	-1.7930983	-1.9860339	169.759	4.214	7.87
CWV	20140724	2	74.117	55.616	-	64.8665	190.1335	on no. 2 filter paper	anal	M	GT	20140724	PER-949	RMPV 1	180.883	-1.6628433	-1.57123	-1.7563882	180.883	4.107	7.531
CWV	20140724	2	74.117	55.616	-	64.8665	190.1335	on no. 2 filter paper	anal	M	GT	20140724	PER-949	RMPV 2	199.384	-1.3004427	-1.2117316	-1.389059	199.384	4.107	7.531
CWW	20140724	2	88.533	97.788	-	93.1605	161.8395	on no. 2 filter paper	anal	M	GA	20140724	PER-944	RMPV 1	166.467	-1.9563097	-1.8598182	-2.0552588	166.467	4.188	7.628
CWW	20140724	2	88.533	97.788	-	93.1605	161.8395	on no. 2 filter paper	anal	M	GA	20140724	PER-944	RMPV 2	157.212	-2.1505117	-2.0503912	-2.2530382	157.212	4.188	7.628
CWX	20140724	3	23.04	32.645	40.335	32.00666667	222.9933333	on no. 2 filter paper	anal	M	GA	20140724	BTP-1	RMPV 1	231.96	-0.6949326	-0.5926825	-0.7887342	231.96	3.917	6.863
CWX	20140724	3	23.04	32.645	40.335	32.00666667	222.9933333	on no. 2 filter paper	anal	M	GA	20140724	BTP-1	RMPV 2	222.355	-0.8695843	-0.7744576	-0.9594498	222.355	3.917	6.863
CWX	20140724	3	23.04	32.645	40.335	32.00666667	222.9933333	on no. 2 filter paper	anal	M	GA	20140724	BTP-1	RMPV 3	214.665	-1.0116673	-0.9202532	-1.0999153	214.665	3.917	6.863
CWZ	20140724	3	56.441	76.381	66.607	66.47633333	188.5236667	on no. 2 filter paper	anal	M	GT	20140724	PER-949	RMPV 1	198.559	-1.3162922	-1.2275746	-1.4050424	198.559	4.629	8.22
CWZ	20140724	3	56.441	76.381	66.607	66.47633333	188.5236667	on no. 2 filter paper	anal	M	GT	20140724	PER-949	RMPV 2	178.619	-1.7082498	-1.6159737	-1.802595	178.619	4.629	8.22
CWZ	20140724	3	56.441	76.381	66.607	66.47633333	188.5236667	on no. 2 filter paper	anal	M	GT	20140724	PER-949	RMPV 3	188.393	-1.5139269	-1.4241065	-1.6050593	188.393	4.629	8.22
CXF	20140724	2	28.65	30.347	-	29.4985	225.5015	on no. 2 filter paper	anal	M	GT	20140724	PER-264	RMPV 1	226.35	-0.7965721	-0.6988249	-0.8878118	226.35	3.626	6.449
CXF	20140724	2	28.65	30.347	-	29.4985	225.5015	on no. 2 filter paper	anal	M	GT	20140724	PER-264	RMPV 2	224.653	-0.8275212	-0.7309461	-0.9181318	224.653	3.626	6.449
FPA	20140724	3	108.063	122.94	105.14	112.0476667	142.9523333	on no. 2 filter paper	anal	F	GT	20140724	DOL-10	RMPV 1	146.937	-2.3720388	-2.267824	-2.4783254	146.937	3.849	7.577
FPA	20140724	3	108.063	122.94	105.14	112.0476667	142.9523333	on no. 2 filter paper	anal	F	GT	20140724	DOL-10	RMPV 2	132.06	-2.705232	-2.5954819	-2.8162153	132.06	3.849	7.577
FPA	20140724	3	108.063	122.94	105.14	112.0476667	142.9523333	on no. 2 filter paper	anal	F	GT	20140724	DOL-10	RMPV 3	149.86	-2.3083491	-2.2052896	-2.4136012	149.86	3.849	7.577
FUF	20140722	3	12.911	77.464	40.143	43.506	211.494	on no. 2 filter paper	anal	F	GT	20140722	DOL-18	RMPV 1	242.089	-0.5139288	-0.4010999	-0.6142088	242.089	4.271	7.278
FUF	20140722	3	12.911	77.464	40.143	43.506	211.494	on no. 2 filter paper	anal	F	GT	20140722	DOL-18	RMPV 2	177.536	-1.7300572	-1.637448	-1.824795	177.536	4.271	7.278
FUF	20140722	3	12.911	77.464	40.143	43.506	211.494	on no. 2 filter paper	anal	F	GT	20140722	DOL-18	RMPV 3	214.857	-1.0080945	-0.9166082	-1.0963663	214.857	4.271	7.278
FVA	20140722	1	78.12	-	-	78.12	176.88	on no. 2 filter paper	anal	F	GT	20140722	CLAY-01	RMPV 1	176.88	-1.7432939	-1.6504776	-1.8382711	176.88	3.73	7.04
FXA	20140721	2	32.974	28.619	-	30.7965	224.2035	on no. 2 filter paper	anal	F	GT	20140716	PER-929	RMPV 1	222.026	-0.875621	-0.7806888	-0.9653893	222.026	3.8889	7.587
FXA	20140721	2	32.974	28.619	-	30.7965	224.2035	on no. 2 filter paper	anal	F	GT	20140716	PER-929	RMPV 2	226.381	-0.7960077	-0.6982392	-0.8872593	226.381	3.8889	7.587
FXB	20140721	1	84.261	-	-	84.261	170.739	on no. 2 filter paper	anal	F	GA	20140721	PER-190	RMPV 1	170.739	-1.8682455	-1.7733364	-1.9655385	170.739	4.085	7.367
FXF	20140721	2	0.702	15.596	-	8.149	246.851	on no. 2 filter paper	anal	F	GA	20140720	PER-190	RMPV 1	254.298	-0.2997894	-0.1701428	-0.410848	254.298	3.771	6.502
FXF	20140721	2	0.702	15.596	-	8.149	246.851	on no. 2 filter paper	anal	F	GA	20140720	PER-190	RMPV 2	239.404	-0.5616042	-0.4518843	-0.6599389	239.404	3.771	6.502
FXL	20140721	2	50.407	38.53	-	44.4685	210.5315	on no. 2 filter paper	anal	F	FF	20140720	PER-299	RMPV 1	204.593	-1.2009987	-1.111997	-1.2890126	204.593	3.137	6.371
FXL	20140721	2	50.407	38.53	-	44.4685	210.5315	on no. 2 filter paper	anal	F	FF	20140720	PER-299	RMPV 2	216.47	-0.9781303	-0.8859983	-1.0666398	216.47	3.137	6.371
FXO	20140721	2	75.894	53.504	-	64.699	190.301	on no. 2 filter paper	anal	F	GT	20140719	CLAY-01	RMPV 1	179.106	-1.6984619	-1.6063328	-1.7926322	179.106	3.89	6.956
FXO	20140721	2	75.894	53.504	-	64.699	190.301	on no. 2 filter paper	anal	F	GT	20140719	CLAY-01	RMPV 2	201.496	-1.2599933	-1.1712359	-1.3483119	201.496	3.89	6.956
FXS	20140721	2	90.37	111.424	-	100.897	154.103	on no. 2 filter paper	anal	F	GT	20140721	DOL-09	RMPV 1	164.63	-1.994477	-1.8972818	-2.094141	164.63	3.833	6.802
FXS	20140721	2	90.37	111.424	-	100.897	154.103	on no. 2 filter paper	anal	F	GT	20140721	DOL-09	RMPV 2	143.576	-2.4459624	-2.3404396	-2.5533974	143.576	3.833	6.802
FXT	20140722	2	25.309	10.968	-	18.1385	236.8615	on no. 2 filter paper	anal	F	FF	20140722	PER-221	RMPV 1	229.691	-0.7359191	-0.6356071	-0.8285948	229.691	4.066	7.361
FXT	20140722	2	25.309	10.968	-	18.1385	236.8615	on no. 2 filter paper	anal	F	FF	20140722	PER-221	RMPV 2	244.032	-0.479563	-0.3643495	-0.581349	244.032	4.066	7.361
FXU	20140722	2	114.324	97.201	-	105.7625	149.2375	on no. 2 filter paper	anal	F	FF	20140722	PER-227	RMPV 1	140.676	-2.5103607	-2.4037316	-2.6187472	140.676	3.539	6.722
FXU	20140722	2	114.324	97.201	-	105.7625	149.2375	on no. 2 filter paper	anal	F	FF	20140722	PER-227	RMPV 2	157.799	-2.1380498	-2.0381634	-2.2403529	157.799	3.539	6.722
FXV	20140722	3	74.364	66.032	78.298	72.898	182.102	on no. 2 filter paper	anal	F	GA	20140722	PER-190	RMPV 1	180.636	-1.667785	-1.5761024	-1.7614158	180.636	3.744	6.869
FXV	20140722	3	74.364	66.032	78.298	72.898	182.102	on no. 2 filter paper	anal	F	GA	20140722	PER-190	RMPV 2	188.968	-1.5026301	-1.4129164	-1.5935972	188.968	3.744	6.869
FXV	20140722	3	74.364	66.032	78.298	72.898	182.102	on no. 2 filter paper	anal	F	GA	20140722	PER-190	RMPV 3	176.702	-1.7468897	-1.6540166	-1.8419322	176.702	3.744	6.869
FXX	20140722	2	51.599	96.284	-	73.9415	181.0585	on no. 2 filter paper	anal	F	GA	20140722	PER-242	RMPV 1	203.401	-1.2236603	-1.1347791	-1.3117721	203.401	3.878	6.705
FXX	20140722	2	51.599	96.284	-	73.9415	181.0585	on no. 2 filter paper	anal	F	GA	20140722	PER-242	RMPV 2	158.716	-2.1186218	-2.0191014	-2.2205744	158.716	3.878	6.705
FYB	20140722	1	15.478	-	-	15.478	239.522	on no. 2 filter paper	anal	F	GA	20140722	PER-190	RMPV 1	239.522	-0.5595048	-0.4496521	-0.657922	239.522	3.461	6.21
FYC	20140722	3	35.421	70.519	44.814	50.25133333	204.7486667	on no. 2 filter paper	anal	F	GA	20140722	PER-190	RMPV 1	219.579	-0.9206362	-0.8270486	-1.0097647	219.579	3.486	6.502
FYC	20140722	3	35.421	70.519	44.814	50.25133333	204.7486667	on no. 2 filter paper	anal	F	GA	20140722	PER-190	RMPV 2	184.481	-1.591177	-1.5005076	-1.6835129	184.481	3.486	6.502
FYC	20140722	3	35.421	70.519	44.814	50.25133333	204.7486667	on no. 2 filter paper	anal	F	GA	20140722	PER-190	RMPV 3	210.186	-1.0953951	-1.0053773	-1.1832922	210.186	3.486	6.502
FYF	20140722	3	67.797	43.817	84.077	65.23033333	189.7696667	on no. 2 filter paper	anal	F	FF	20140722	PER-189	RMPV 1	187.203	-1.5373534	-1.4472959	-1.6288381	187.203	3.996	7.531
FYF	20140722	3	67.797	43.817	84.077	65.23033333	189.7696667	on no. 2 filter paper	anal	F	FF	20140722	PER-189	RMPV 2	211.183	-1.0766945	-0.9864116	-1.164633	211.183	3.996	7.531
FYF	20140722	3	67.797	43.817	84.077	65.23033333	189.7696667	on no. 2 filter paper	anal	F	FF	20140722	PER-189	RMPV 3	170.923	-1.8644736	-1.7696309	-1.9616961	170.923	3.996	7.531
FYH	20140722	2	48.16	25.129	-	36.6445	218.3555	on no. 2 filter paper	anal	F	GA	20140722	PER-231	RMPV 1	206.84	-1.1584291	-1.0691121	-1.2463256	206.84	3.623	7.072
FYH	20140722	2	48.16	25.129	-	36.6445	218.3555	on no. 2 filter paper	anal	F	GA	20140722	PER-231	RMPV 2	229.871	-0.7326613	-0.6322016	-0.8254229	229.871	3.623	7.072
FYK	20140722	2	48.017	67.917	-	57.967	197.033	on no. 2 filter paper	anal	F	GA	20140722	PER-242	RMPV 1	206.983	-1.1557268	-1.0663855	-1.2436185	206.983	4.01	7.307
FYK	20140722	2	48.017	67.917	-	57.967	197.033	on no. 2 filter paper	anal	F	GA	20140722	PER-242	RMPV 2	187.083	-1.5397196	-1.4496372	-1.6312404	187.083	4.01	7.307
FYL	20140722	3	70.315	82.705	70.776	74.59866667	180.4013333	on no. 2 filter paper	anal	F	GA	20140722	PER-931	RMPV 1	184.685	-1.5871317	-1.4965116	-1.6794013	184.685	4.003	7.744
FYL	20140722	3	70.315	82.705	70.776	74.59866667	180.4013333	on no. 2 filter paper	anal	F	GA	20140722	PER-931	RMPV 2	172.295	-1.8364054	-1.7420506	-1.9331026	172.295	4.003	7.744
FYL	20140722	3	70.315	82.705	70.776	74.59866667	180.4013333	on no. 2 filter paper	anal	F	GA	20140722	PER-931	RMPV 3	184.224	-1.5962764	-1.5055448	-1.6886954	184.224	4.003	7.744
FYN	20140722	2	73.298	73.794	-	73.546	181.454	on no. 2 filter paper	anal	F	GT	20140722	CLAY-01	RMPV 1	181.702	-1.6464775	-1.5550919	-1.739739	181.702	3.517	6.57
FYN	20140722	2	73.298	73.794	-	73.546	181.454	on no. 2 filter paper	anal	F	GT	20140722	CLAY-01	RMPV 2	181.206	-1.6563851	-1.5648625	-1.7498178	181.206	3.517	6.57
FYP	20140722	2	85.484	76.029	-	80.7565	174.2435	on no. 2 filter paper	anal	F	GT	20140722	PER-949	RMPV 1	169.516	-1.8933581	-1.7980056	-1.9911237	169.516	3.501	6.15
FYP	20140722	2	85.484	76.029	-	80.7565	174.2435	on no. 2 filter paper	anal	F	GT	20140722	PER-949	RMPV 2	178.971	-1.7011744	-1.609005	-1.7953933	178.971	3.501	6.15
FYS	20140722	1	62.825	-	-	62.825	192.175	on no. 2 filter paper	anal	F	GT	20140722	PER-949	RMPV 1	192.175	-1.4398885	-1.3506811	-1.5299928	192.175	3.491	6.345
FYT	20140722	2	18.45	12.98	-	15.715	239.285	on no. 2 filter paper	anal	F	GT	20140722	PER-949	RMPV 1	236.55	-0.6125191	-0.5058644	-0.7089655	236.55	3.081	5.743
FYT	20140722	2	18.45	12.98	-	15.715	239.285	on no. 2 filter paper	anal	F	GT	20140722	PER-949	RMPV 2	242.02	-0.5151513	-0.4024054	-0.6153792	242.02	3.081	5.743
FYU	20140722	3	21.221	24.842	24.848	23.637	231.363	on no. 2 filter paper	anal	F	GA	20140722	PER-912	RMPV 1	233.779	-0.6621931	-0.5582752	-0.7569842	233.779	3.602	6.179
FYU	20140722	3	21.221	24.842	24.848	23.637	231.363	on no. 2 filter paper	anal	F	GA	20140722	PER-912	RMPV 2	230.158	-0.7274694	-0.6267714	-0.820368	230.158	3.602	6.179
FYU	20140722	3	21.221	24.842	24.848	23.637	231.363	on no. 2 filter paper	anal	F	GA	20140722	PER-912	RMPV 3	230.152	-0.7275785	-0.6268852	-0.8204736	230.152	3.602	6.179
FZA	20140725	3	38.025	53.913	32.052	41.33	213.67	on no. 2 filter paper	anal	F	GA	20140724	PER-931	RMPV 1	216.975	-0.9687687	-0.8764191	-1.0573635	216.975	3.838	7.35
FZA	20140725	3	38.025	53.913	32.052	41.33	213.67	on no. 2 filter paper	anal	F	GA	20140724	PER-931	RMPV 2	201.087	-1.2678123	-1.1790715	-1.3561836	201.087	3.838	7.35
FZA	20140725	3	38.025	53.913	32.052	41.33	213.67	on no. 2 filter paper	anal	F	GA	20140724	PER-931	RMPV 3	222.948	-0.8587126	-0.7632272	-0.9487589	222.948	3.838	7.35
FZB	20140724	2	58.819	6.083	-	32.451	222.549	on no. 2 filter paper	anal	F	GA	20140724	BTP-1	RMPV 1	196.181	-1.3621325	-1.2733201	-1.451325	196.181	3.559	6.86
FZB	20140724	2	58.819	6.083	-	32.451	222.549	on no. 2 filter paper	anal	F	GA	20140724	BTP-1	RMPV 2	248.917	-0.3936462	-0.2719441	-0.4995757	248.917	3.559	6.86
FZC	20140724	3	19.011	94.043	61.779	58.27766667	196.7223333	on no. 2 filter paper	anal	F	GA	20140724	BTP-1	RMPV 1	235.989	-0.6225566	-0.5164746	-0.7186532	235.989	4.124	7.254
FZC	20140724	3	19.011	94.043	61.779	58.27766667	196.7223333	on no. 2 filter paper	anal	F	GA	20140724	BTP-1	RMPV 2	160.957	-2.0713477	-1.9727166	-2.1724377	160.957	4.124	7.254
FZC	20140724	3	19.011	94.043	61.779	58.27766667	196.7223333	on no. 2 filter paper	anal	F	GA	20140724	BTP-1	RMPV 3	193.221	-1.4195206	-1.3304431	-1.5093677	193.221	4.124	7.254
FZF	20140724	2	51.264	39.083	-	45.1735	209.8265	on no. 2 filter paper	anal	F	FF	20140724	PER-189	RMPV 1	203.736	-1.2172856	-1.1283741	-1.3053677	203.736	3.463	6.614
FZF	20140724	2	51.264	39.083	-	45.1735	209.8265	on no. 2 filter paper	anal	F	FF	20140724	PER-189	RMPV 2	215.917	-0.9883931	-0.8964905	-1.0768143	215.917	3.463	6.614
FZK	20140724	3	64.421	96.989	72.236	77.882	177.118	on no. 2 filter paper	anal	F	GA	20140724	PER-242	RMPV 1	190.579	-1.4710568	-1.3816171	-1.5615768	190.579	4.049	7.179
FZK	20140724	3	64.421	96.989	72.236	77.882	177.118	on no. 2 filter paper	anal	F	GA	20140724	PER-242	RMPV 2	158.011	-2.133554	-2.0337524	-2.2357762	158.011	4.049	7.179
FZK	20140724	3	64.421	96.989	72.236	77.882	177.118	on no. 2 filter paper	anal	F	GA	20140724	PER-242	RMPV 3	182.764	-1.6253021	-1.5341998	-1.7182037	182.764	4.049	7.179
FZM	20140725	2	93.347	65.314	-	79.3305	175.6695	on no. 2 filter paper	anal	F	FF	20140724	PER-189	RMPV 1	161.653	-2.056723	-1.958367	-2.157544	161.653	3.377	6.498
FZM	20140725	2	93.347	65.314	-	79.3305	175.6695	on no. 2 filter paper	anal	F	FF	20140724	PER-189	RMPV 2	189.686	-1.4885445	-1.3989577	-1.5793087	189.686	3.377	6.498
FZN	20140724	1	72.516	-	-	72.516	182.484	on no. 2 filter paper	anal	F	GA	20140724	PER-242	RMPV 1	182.484	-1.63088	-1.5397043	-1.7238759	182.484	3.409	6.353
FZO	20140724	3	57.364	77.885	97.057	77.43533333	177.5646667	on no. 2 filter paper	anal	F	FF	20140724	PER-189	RMPV 1	197.636	-1.3340573	-1.2453154	-1.4229695	197.636	3.301	6.44
FZO	20140724	3	57.364	77.885	97.057	77.43533333	177.5646667	on no. 2 filter paper	anal	F	FF	20140724	PER-189	RMPV 2	177.115	-1.7385496	-1.6458075	-1.8334409	177.115	3.301	6.44
FZO	20140724	3	57.364	77.885	97.057	77.43533333	177.5646667	on no. 2 filter paper	anal	F	FF	20140724	PER-189	RMPV 3	157.943	-2.134996	-2.0351672	-2.2372437	157.943	3.301	6.44
FZP	20140724	1	59.599	-	-	59.599	195.401	on no. 2 filter paper	anal	F	GA	20140724	BTP-1	RMPV 1	195.401	-1.3772191	-1.288352	-1.4665735	195.401	3.582	7.111
FZS	20140724	3	72.183	105.877	56.086	78.04866667	176.9513333	on no. 2 filter paper	anal	F	GA	20140724	BTP-1	RMPV 1	182.817	-1.6242468	-1.5331589	-1.7171307	182.817	3.602	6.838
FZS	20140724	3	72.183	105.877	56.086	78.04866667	176.9513333	on no. 2 filter paper	anal	F	GA	20140724	BTP-1	RMPV 2	149.123	-2.3243558	-2.221004	-2.4298723	149.123	3.602	6.838
FZS	20140724	3	72.183	105.877	56.086	78.04866667	176.9513333	on no. 2 filter paper	anal	F	GA	20140724	BTP-1	RMPV 3	198.914	-1.3094687	-1.2207552	-1.3981597	198.914	3.602	6.838
FZT	20140724	2	58.02	98.937	-	78.4785	176.5215	on no. 2 filter paper	anal	F	GA	20140724	BTP-1	RMPV 1	196.98	-1.3467046	-1.257936	-1.43574	196.98	3.597	6.633
FZT	20140724	2	58.02	98.937	-	78.4785	176.5215	on no. 2 filter paper	anal	F	GA	20140724	BTP-1	RMPV 2	156.063	-2.174964	-2.074384	-2.2779262	156.063	3.597	6.633
FZU	20140724	2	35.504	72.47	-	53.987	201.013	on no. 2 filter paper	anal	F	GT	20140724	BTP-2	RMPV 1	219.496	-0.9221669	-0.8286221	-1.0112759	219.496	3.654	7.03
FZU	20140724	2	35.504	72.47	-	53.987	201.013	on no. 2 filter paper	anal	F	GT	20140724	BTP-2	RMPV 2	182.53	-1.6299634	-1.5388001	-1.7229438	182.53	3.654	7.03
FZW	20140724	2	67.241	49.851	-	58.546	196.454	on no. 2 filter paper	anal	F	GT	20140724	PER-264	RMPV 1	187.759	-1.5264	-1.4364557	-1.6177186	187.759	3.868	6.787
FZW	20140724	2	67.241	49.851	-	58.546	196.454	on no. 2 filter paper	anal	F	GT	20140724	PER-264	RMPV 2	205.149	-1.1904471	-1.1013784	-1.2784231	205.149	3.868	6.787
FZX	20140724	2	64.897	87.771	-	76.334	178.666	on no. 2 filter paper	anal	F	GT	20140724	DOL-06	RMPV 1	190.103	-1.4803746	-1.3908577	-1.5710238	190.103	3.643	6.568
FZX	20140724	2	64.897	87.771	-	76.334	178.666	on no. 2 filter paper	anal	F	GT	20140724	DOL-06	RMPV 2	167.229	-1.9405308	-1.8443274	-2.0391834	167.229	3.643	6.568
FZY	20140724	3	72.318	83.49	89.923	81.91033333	173.0896667	on no. 2 filter paper	anal	F	GA	20140724	BTP-1	RMPV 1	182.682	-1.6269349	-1.5358113	-1.7198644	182.682	3.197	7.011
FZY	20140724	3	72.318	83.49	89.923	81.91033333	173.0896667	on no. 2 filter paper	anal	F	GA	20140724	BTP-1	RMPV 2	171.51	-1.8524529	-1.7578206	-1.9494507	171.51	3.197	7.011
FZY	20140724	3	72.318	83.49	89.923	81.91033333	173.0896667	on no. 2 filter paper	anal	F	GA	20140724	BTP-1	RMPV 3	165.077	-1.985173	-1.8881502	-2.0846627	165.077	3.197	7.011
FZZ	20140725	3	22.598	19.486	47.014	29.69933333	225.3006667	on no. 2 filter paper	anal	F	GT	20140724	PER-260	RMPV 1	232.402	-0.6869685	-0.5843217	-0.7810031	232.402	3.879	6.925
FZZ	20140725	3	22.598	19.486	47.014	29.69933333	225.3006667	on no. 2 filter paper	anal	F	GT	20140724	PER-260	RMPV 2	235.514	-0.6310633	-0.5254592	-0.7268694	235.514	3.879	6.925
FZZ	20140725	3	22.598	19.486	47.014	29.69933333	225.3006667	on no. 2 filter paper	anal	F	GT	20140724	PER-260	RMPV 3	207.986	-1.1367925	-1.0472674	-1.2246647	207.986	3.879	6.925
LAA	20140725	1	86.536	-	-	86.536	168.464	on no. 2 filter paper	anal	F	GT	20140724	DOL-18	RMPV 1	168.464	-1.9150232	-1.8192817	-2.0131955	168.464	3.316	6.189
LAB	20140724	3	56.544	96.53	95.954	83.00933333	171.9906667	on no. 2 filter paper	anal	F	GT	20140724	DOL-10	RMPV 1	198.456	-1.318273	-1.2295536	-1.407041	198.456	3.795	7.133
LAB	20140724	3	56.544	96.53	95.954	83.00933333	171.9906667	on no. 2 filter paper	anal	F	GT	20140724	DOL-10	RMPV 2	158.47	-2.1238291	-2.0242107	-2.2258759	158.47	3.795	7.133
LAB	20140724	3	56.544	96.53	95.954	83.00933333	171.9906667	on no. 2 filter paper	anal	F	GT	20140724	DOL-10	RMPV 3	159.046	-2.1116424	-2.0122535	-2.2134686	159.046	3.795	7.133
LAF	20140724	3	51.095	46.822	77.06	58.32566667	196.6743333	on no. 2 filter paper	anal	F	GT	20140724	PER-264	RMPV 1	203.905	-1.2140716	-1.1251435	-1.3021388	203.905	3.457	6.531
LAF	20140724	3	51.095	46.822	77.06	58.32566667	196.6743333	on no. 2 filter paper	anal	F	GT	20140724	PER-264	RMPV 2	208.178	-1.1331724	-1.0436093	-1.2210433	208.178	3.457	6.531
LAF	20140724	3	51.095	46.822	77.06	58.32566667	196.6743333	on no. 2 filter paper	anal	F	GT	20140724	PER-264	RMPV 3	177.94	-1.7219157	-1.6294321	-1.8165058	177.94	3.457	6.531
LAH	20140725	3	105.338	40.713	62.178	69.40966667	185.5903333	on no. 2 filter paper	anal	F	GT	20140724	CLAY-01	RMPV 1	149.662	-2.3126464	-2.2095082	-2.4179688	149.662	3.953	6.903
LAH	20140725	3	105.338	40.713	62.178	69.40966667	185.5903333	on no. 2 filter paper	anal	F	GT	20140724	CLAY-01	RMPV 2	214.287	-1.0187047	-0.9274299	-1.1069064	214.287	3.953	6.903
LAH	20140725	3	105.338	40.713	62.178	69.40966667	185.5903333	on no. 2 filter paper	anal	F	GT	20140724	CLAY-01	RMPV 3	192.822	-1.4272844	-1.3381594	-1.5172281	192.822	3.953	6.903
LAL	20140724	1	64.596	-	-	64.596	190.404	on no. 2 filter paper	anal	F	GT	20140724	PER-949	RMPV 1	190.404	-1.4744813	-1.3850137	-1.5650488	190.404	3.544	6.537
